# Supplementary material for: Interpopulational Variations of Odorant-Binding Protein Expression in the Black Cutworm Moth, Agrotis ipsilon
Source: Insects. 2020 Nov 13;11(11):798. doi: 10.3390/insects11110798 (PMC7696954; doi:10.3390/insects11110798)
Supplement: Supplementary file 1 [file insects-11-00798-s001.zip]

Archive with 9 entries (6 files):
- PicimbonInsects2020SuppFigures/
- PicimbonInsects2020SuppFigures/.DS_Store
- __MACOSX/
- __MACOSX/PicimbonInsects2020SuppFigures/
- __MACOSX/PicimbonInsects2020SuppFigures/._.DS_Store
- PicimbonInsects2020SuppFigures/PicimbonInsects2020-FigureS1.pdf
- __MACOSX/PicimbonInsects2020SuppFigures/._PicimbonInsects2020-FigureS1.pdf
- PicimbonInsects2020SuppFigures/PicimbonInsects2020-FigureS2 .pdf
- __MACOSX/PicimbonInsects2020SuppFigures/._PicimbonInsects2020-FigureS2 .pdf
